# Supplementary material for: Distinctive Effects of Fullerene C60 and Fullerenol C60(OH)24 Nanoparticles on Histological, Molecular and Behavioral Hallmarks of Alzheimer’s Disease in APPswe/PS1E9 Mice
Source: Antioxidants (Basel). 2025 Jul 8;14(7):834. doi: 10.3390/antiox14070834 (PMC12292005; doi:10.3390/antiox14070834)
Supplement: Supplementary file 1 [file antioxidants-14-00834-s001.zip]

Archive with 1 entries (1 files):
- antioxidants-3622345-supplementary.pdf
